# Supplementary material for: Antimicrobial Resistance and ESBL-Associated Predictors Among Uropathogens: A 2019–2024 Isolate-Level Study
Source: Antibiotics (Basel). 2026 Mar 23;15(3):323. doi: 10.3390/antibiotics15030323 (PMC13024478; doi:10.3390/antibiotics15030323)
Supplement: Supplementary file 1 [file antibiotics-15-00323-s001.zip]

Archive with 1 entries (1 files):
- antibiotics-4196215-supplementary.pdf
